# Supplementary material for: Impact of Chlorogenic Acid on Peripheral Blood Mononuclear Cell Proliferation, Oxidative Stress, and Inflammatory Responses in Racehorses during Exercise
Source: Antioxidants (Basel). 2023 Oct 28;12(11):1924. doi: 10.3390/antiox12111924 (PMC10669817; doi:10.3390/antiox12111924)
Supplement: Supplementary file 1 [file antioxidants-12-01924-s001.zip]

Archive with 1 entries (1 files):
- antioxidants-2576003-supplementary.pdf
